# Supplementary material for: Identification, Selection and Immune Assessment of Liver Stage CD8 T Cell Epitopes From Plasmodium falciparum
Source: Front Immunol. 2021 May 7;12:684116. doi: 10.3389/fimmu.2021.684116 (PMC8138313; doi:10.3389/fimmu.2021.684116)
Supplement: Supplementary file 1 [file Table_1.xlsx]

## Sheet: Table S1
Table S1 List of 100 proteins. This table provides the protein designation for P. falciparum, P. falciparum strain 3D7, and P. yoelii. The BLAST results are for P. vivax (taxid 5855) amino acid for the orthologous protein compared to the P. falciparum strain 3D7 protein sequence. The class I and class II EpiMatrix immunogenicity score for each protein is provided along with the JanusMatrix protei…
					BLAST Homology			Class I	Class II
					P. vivax			EpiMatrix	EpiMatrix	JanusMatrix (Human)
P. falciparum ID	PlasmoDB ID (P. falciparum 3D7)	P. yoelii ID	Description	Size (AA)	% Query cover	% Identity	Summation	Protein Score	Protein Score	Protein Score
MAL13P1.237	PF3D7_1347500	PY07482	conserved protein, unknown function	372	100	90	190	28.79	19.92	1.31
MAL13P1.308	PF3D7_1361800	PY01759	conserved protein, unknown function	2605	98	77	175	21.64	45.22	1.41
MAL7P1.114	PF3D7_0721400	PY04725	P36-like protein homologue, putative	214	98	68	166	26.01	18.24	0.57
MAL7P1.202	PF3D7_0706000	PY03814	conserved protein, unknown function	1229	99	72	171	70.29	66.89	1.33
PF07_0087	PF3D7_0721100	PY01731	conserved protein, unknown function	244	89	67	156	58.15	28.54	1.06
PF08_0081	PF3D7_0813400	PY00458	conserved protein, unknown function	659	100	63	163	23.97	20.18	0.76
PF10_0100	PF3D7_1010300	PY06182	conserved protein, unknown function	118	98	59	157	115.26	189.23	1.82
PF10_0170	PF3D7_1017500	PY02639	conserved protein, unknown function	134	97	63	160	59.84	72.63	0.7
PF11_0055	PF3D7_1104400	PY03715	conserved protein, unknown function	424	95	83	178	49.89	76.38	1.3
PF11_0069	PF3D7_1105800	PY03372	conserved protein, unknown function	266	95	92	187	27.25	20.14	1.05
PF11_0207	PF3D7_1120000	PY03020	conserved protein, unknown function	1070	69	51	120	-16.29	-8.65	1.08
PF13_0116	PF3D7_1320000	PY03873	rhoptry protein 2, putative	1258	97	62	159	49.33	42.87	0.98
PF13_0190	PF3D7_1334200	PY02146	conserved protein, unknown function	524	93	66	159	-4.65	1.92	1.1
PF13_0215	PF3D7_1339300	PY00558	conserved protein, unknown function	275	99	65	164	15.71	6.33	1.94
PF14_0105	PF3D7_1410700	PY04029	conserved protein, unknown function	334	94	77	171	74.73	45.45	0.81
PF14_0257	PF3D7_1427900	PY06840	conserved protein, unknown function	281	100	74	174	-32.97	-20.32	1.4
PF14_0301	PF3D7_1432100	PY04058	conserved protein, unknown function	289	100	75	175	54.39	58.97	0.76
PF14_0329	PF3D7_1434800	PY02557	conserved protein, unknown function	252	100	85	185	26.15	16.81	1.09
PF14_0593	PF3D7_1462300	PY05870	conserved protein, unknown function	1357	93	76	169	56.47	55.51	0.98
PF14_0649	PF3D7_1468100	PY01412	conserved protein, unknown function	2558	70	47	117	16.13	24.14	1.6
PFA0230c	PF3D7_0104500	PY01244	conserved protein, unknown function	255	84	76	160	20.26	16.41	0.62
PFA0315w	PF3D7_0106400	PY02262	conserved protein, unknown function	156	93	64	157	29.75	-12.58	0.63
PFA0420w	PF3D7_0108500	PY00631	conserved protein, unknown function	179	46	56	102	-82.73	-96.1	2.08
PFD0525w	PF3D7_0410600	PY02307	conserved protein, unknown function	326	99	84	183	5.59	77.53	1.63
PFE1025c	PF3D7_0520400	PY04488	conserved protein, unknown function	301	100	55	155	51.98	120.03	0.69
PFF0835w	PF3D7_0617200	PY05078	conserved protein, unknown function	446	100	77	177	-7.55	2.72	3.13
PFF0880c	PF3D7_0618200	PY05478	conserved protein, unknown function	199	100	65	165	-14.67	-30.33	1.29
PFI0245c	PF3D7_0905000	PY00065	conserved protein, unknown function	281	83	63	146	74.66	63.44	0.57
PFI0605c	PF3D7_0912400	PY03421	conserved protein, unknown function	446	100	70	170	67.42	75.19	1.23
PFI1590c	PF3D7_0932800	PY04916/PY04917	conserved protein, unknown function	1342	100	54	154	80.91	107.42	1.12
PFL0280c	PF3D7_1205600	PY01764	conserved protein, unknown function	333	100	85	185	-8.23	-20.79	1.64
PFL0675c	PF3D7_1213900	PY02019	conserved protein, unknown function	1137	68	78	146	34.96	-0.51	0.97
PFL0895c	PF3D7_1218500	PY01800	conserved protein, unknown function	1061	99	87	186	27.36	46.5	1.03
PFL2140c	PF3D7_1244600	PY03828	ADP-ribosylation factor GTPase-activating protein, putative	332	80	80	160	9.7	27.74	0.84
PFL2355w	PF3D7_1249100	PY02899	conserved protein, unknown function	392	52	58	110	-6.87	-9.06	1.38
PF07_0006	PF3D7_0702300	PY05105	Sporozoite threonine-asparagine-rich protein (STARP)	594	2	62	64	40.54	-8.07	1.07
PF08_0005	PF3D7_0830300		Sporozoite Invasion-Associated Protein-2 (SIAP2)	388	36	37	73	52.22	61.18	2.25
PF10_0164	PF3D7_1016900	PY00204	Upregulated in infectious sporozoites gene 4 (UIS4)	108	42	28	70	24.25	99.87	3.41
PF10_0356	PF3D7_1036400	PY04960	Liver-stage antigen-1 (LSA-1)	1162	3	24	27	-56.77	-67.49	5.21
PF11_0224	PF3D7_1121600	PY04421	Export Protein 1 (EXP-1)	162	74	55	129	15.31	23.69	2.36
PF11_0480	PF3D7_1147000	PY03269	Sporozoite low complexity asparagine-rich protein (SAP1)	2940	17	55	72	22.77	38.3	0.5
PF13_0201	PF3D7_1335900	PY03052	Thrombospondin-related anonymous protein (TRAP)	574	100	41	141	-26.46	-31.95	1.24
PF14_0179	PF3D7_1418100		Liver-specific protein 1 (LISP1)	3597	90	47	137	47.33	43.33	0.95
PFB0105c	PF3D7_0202100		Liver-stage associated protein 2 (LSAP2)	302	45	34	79	67.58	101.53	2.91
PFB0570w	PF3D7_0212600	PY02991	Secreted protein with altered thrombospondin repeat (SPATR)	250	100	60	160	8.35	-6.98	1.53
PFB0915w	PF3D7_0220000		Liver-stage antigen-3 (LSA-3)	1558	25	27	52	-20.85	-48.86	1.32
PFC0210c	PF3D7_0304600		circumsporozoite (CS) protein	397	21	46	67	-20.66	-24.87	1.98
PFD0210c	PF3D7_0404400	PY01341	P36	379	87	47	134	86.28	31.12	0.52
PFD0215c	PF3D7_0404500	PY01340	P52 (P36p)	478	89	43	132	59.6	56.32	1
PFD0425w	PF3D7_0408600	PY00455	Sporozoite Invasion-Associated Protein-1 (SIAP1)	984	99	57	156	48.71	16.62	1.31
PFF0800w	PF3D7_0616500	PY01499	TRAP-like protein (TLP)	1371	50	43	93	1.74	5.29	0.88
PFF1420w	PF3D7_0629300	PY04170	Phospholipase	863	50	63	113	16.01	3.56	1.15
PFL0065w	PF3D7_1201300		Liver-stage associated protein 1 (LSAP1)	106	80	48	128	34.01	98.79	4.95
PFL0800c	PF3D7_1216600		Cell-traversal protein for ookinetes and sporozoites (CelTOS)	182	91	45	136	59.91	82.89	1.13
MAL13P1.212	PF3D7_1342500	PY07307	Sporozoite microneme protein essential for cell traversal (SPECT1)	245	59	40	99	24.82	77.16	2.68
PF13_0012	PF3D7_1302200	PY03011	early transcribed membrane protein 13 (ETRAMP13) UIS3	229	95	40	135	51.13	30.41	0.88
PFA0200w	PF3D7_0104000	PY07092	Thrombospondin-related sporozoite protein (TRSP)	163	100	44	144	66.85	118.06	1.46
PFD0430c	PF3D7_0408700	PY00454	Sporozoite microneme protein essential for cell traversal 2 (SPECT-2)	842	99	55	154	28.08	4.32	0.92
PFI0580c	PF3D7_0911900		Falstatin	413	63	45	108	20.36	16.29	0.78
MAL13P1.25	PF3D7_1304600	PY05161	conserved Plasmodium protein, unknown function	1290	80	34	114	53.54	60.7	0.66
MAL7P1.32	PF3D7_0710400	PY04689	DNA Repair Protein	365	92	57	149	26.72	59.1	1.47
MAL8P1.78	PF3D7_0816500	PY00566	Small Heat Shock Protein (HSP20)	172	100	83	183	-21.86	-43.9	0.66
MAL13P1.107	PF3D7_1319900		conserved protein, unknown function	1489	88	42	130	54.98	55.82	0.88
PF08_0008	PF3D7_0828800	PY07130	GPI-anchored micronemal antigen (GAMA)	738	80	52	132	17.06	48.98	1.34
PF10_0098	PF3D7_1010100	PY04010	conserved protein, unknown function	298	100	48	148	35.8	11.47	1.02
PF10_0138	PF3D7_1014100	PY04748	conserved protein, unknown function	1455	76	42	118	51.78	36.32	0.86
PF10_0319	PF3D7_1032700	PY02600	conserved protein, unknown function	553	25	72	97	-22.43	-47.71	0.65
PF11_0156	PF3D7_1114700	PY02926	Serine/threonine protein kinase, putative (CLK3)	699	100	72	172	10.62	11.34	1.09
PF14_0467	PF3D7_1449000	PY05966	Gamete egress and sporozoite traversal protein, putative (GEST)	248	100	52	152	26.61	65.61	1.51
PF14_0495	PF3D7_1452000	PY06813	rhoptry neck protein 2 (RON2)	2189	6	30	36	38.9	31.12	1.2
PF14_0620	PF3D7_1465300	PY01370	tRNA 3'-trailer sequence RNase, putative	858	87	60	147	44.48	60.3	1.11
PF14_0722	PF3D7_1475400	PY00150	Cysteine repeat modular protein 4 (CRMP4)	5906	93	46	139	52.04	41.82	0.85
PFC0555c	PF3D7_0313200	PY03661	conserved protein, unknown function	233	94	52	146	53.52	63.72	1.27
PFC0700c	PF3D7_0316000	PY03459	microneme associated antigen (MA)	307	99	43	142	66.97	154.8	1.65
PFC1055w	PF3D7_0323600	PY00359	conserved protein, unknown function	670	100	57	157	35.77	25.78	0.96
PFD0235c	PF3D7_0404800	PY01067	conserved protein, unknown function	567	73	38	111	30.13	64.59	1.6
PFD0445c	PF3D7_0409000	PY04498	conserved protein, unknown function	2567	82	28	110	73.09	76.21	0.7
PFE0565w	PF3D7_0511400	PY00913	conserved protein, unknown function	381	49	34	83	32.18	42.96	3.73
PFE0785c	PF3D7_0515700	PY00232	Glideosome-associated protein 40, putative (GAP40)	456	99	86	185	85.75	59.35	3.16
PFI0460w	PF3D7_0909500	PY03130	Subpellicular microtubule protein 1, putative (SPM1)	489	100	72	172	0.64	-30.54	0.42
PFI1425w	PF3D7_0929000	PY04173	Transcription initiation factor TFIID subunit 7, putative (TAF7)	397	100	51	151	39.37	34.84	0.88
MAL13P1.218	PF3D7_1343600	PY02947	UDP-N-acetylglucosamine pyrophosphorylase, putative	593	100	45	145	38.46	72.53	0.9
PF10_0179	PF3D7_1018500	PY05008	conserved protein, unknown function	1904	84	31	115	35.34	36.9	1.84
PF11_0226	PF3D7_1121800	PY06052	petidase, M16 family	2024	84	53	137	32.59	40.21	0.96
PF11_0341	PF3D7_1133100	PY01034	conserved protein, unknown function	1057	69	41	110	50.52	63.67	1.04
PF11_0435	PF3D7_1142300	PY05500	conserved protein, unknown function	1828	80	48	128	50.54	51.96	1.35
PF11_0456	PF3D7_1144400	PY00296	conserved protein, unknown function	1464	27	60	87	-2.26	10.57	2.04
PF11_0479	PF3D7_1146800	PY03053	conserved protein, unknown function	3188	22	85	107	22.72	27.33	0.48
PF13_0278	PF3D7_1353400	PY04659	Ran-binding protein, putative	1164	93	37	130	28.19	24.63	0.73
PF13_0320	PF3D7_1360500		guanylyl cyclase beta (GCbeta)	3179	70	65	135	80.53	94.75	1.33
PF14_0074	PF3D7_1407700	PY04135	conserved protein, unknown function	406	95	67	162	53.13	43.23	1.48
PF14_0236	PF3D7_1425600		zinc finger protein, putative	1781	4	81	85	8.42	4.9	0.57
PF14_0291	PF3D7_1431200		conserved protein, unknown function	1225	48	40	88	43.51	34.6	1.14
PF14_0372	PF3D7_1439300	PY00410	conserved protein, unknown function	1803	49	67	116	81.97	74.17	0.93
PF14_0648	PF3D7_1468000	PY05513	conserved protein, unknown function	1966	3	29	32	43.85	56.57	0.95
PF14_0751	PF3D7_1477900		acyl-CoA synthetase, pseudogene (ACS1b)	770	87	47	134	42.29	20.93	0.73
PFA0515w	PF3D7_0110600	PY02398	phosphatidylinositol-4-phosphate 5-kinase (PIP5K)	1710	71	47	118	23.79	41.98	2.34
PFC0450w	PF3D7_0310800		conserved protein, unknown function	109	100	83	183	103.81	197.88	1.15
PFE0765w	PF3D7_0515300	PY00334	phosphatidylinositol 3-kinase (PI3K)	2133	66	87	153	42.66	42.18	1.38
PFI0165c	PF3D7_0903400	PY01108	DEAD/DEAH box helicase, putative	2536	100	62	162	49.54	63.41	1.2
