# Supplementary material for: Identification, Selection and Immune Assessment of Liver Stage CD8 T Cell Epitopes From Plasmodium falciparum
Source: Front Immunol. 2021 May 7;12:684116. doi: 10.3389/fimmu.2021.684116 (PMC8138313; doi:10.3389/fimmu.2021.684116)
Supplement: Supplementary file 2 [file Table_2.xlsx]

## Sheet: Table S2
Table S2 Class I EpiMatrix scores for selected sequences. Table includes the percentage of identity of the P. vivax (taxid 126793) sequence to the orthologous protein sequence of P. falciparum strain 3D7.
Protein	Peptide	Peptide	A*0101	A*0201	A*0301	A*2402	B*0702	B*4403	P. vivax
	Address	Sequence	Z-score	Z-score	Z-score	Z-score	Z-score	Z-score	Identity
PF08_0081	5 - 13	LFGDENFSF	1.16	-0.1	-0.55	2.77	0.75	0.68	100
PF08_0081	53 - 61	VIHYGINPV	0.05	2.49	0.84	-0.08	1.16	-0.96	100
PF08_0081	55 - 63	HYGINPVQL	-0.27	-0.01	-0.65	2.99	0.63	0.46	100
PF08_0081	59 - 67	NPVQLKSKF	-0.86	-1.53	-1.86	0.83	2.24	1.43	100
PF08_0081	67 - 75	FPPNTFDAL	-0.15	1.14	-1.57	1.15	3.13	-0.68	100
PF08_0081	70 - 78	NTFDALYYV	2.43	2.89	0.48	1.02	-0.09	1.29	50
PF08_0081	90 - 99	FIDPQTEMFK	3.28	1.1	2.67	-0.53	-0.58	-1.21	100
PF08_0081	95 - 104	TEMFKLRLNL	-0.41	1.12	0.32	1.86	1.96	3.21	100
PF08_0081	101 - 109	RLNLFCFSF	1.38	1.72	1.48	3.04	1.26	1.67	100
PF08_0081	101 - 110	RLNLFCFSFL	0.01	2.93	2.89	2.18	0.32	2.44	100
PF08_0081	105 - 114	FCFSFLKSSK	0.69	0.87	2.7	0.26	-0.02	-0.16	100
PF08_0081	169 - 177	LPIEPKKLA	-0.85	-0.23	-0.83	-0.93	2.24	-0.05	100
PF08_0081	215 - 224	EWLKTCKYYC	-0.9	-0.45	0.09	2.55	-1.16	1.29	100
PF08_0081	218 - 226	KTCKYYCFK	2.1	1.05	3.56	-0.05	-1.73	-0.84	100
PF08_0081	348 - 357	IPPQVFDYPI	-1.76	0.81	-0.9	2.05	2.68	-0.3	100
PF08_0081	351 - 359	QVFDYPIEK	1.05	0.99	3.16	-0.78	-0.24	-0.38	100
PF08_0081	355 - 363	YPIEKLGHV	0.21	1.64	-0.69	0.37	2.33	0.04	100
PF08_0081	370 - 379	KLYSINSKSI	-0.68	2.5	1.49	-0.3	1.97	0.51	0
PF08_0081	378 - 386	SILISRLTL	0.25	1.54	0.81	0.97	1.95	1.73	100
PF08_0081	379 - 387	ILISRLTLK	0.28	1.61	3.04	0.77	0.29	-0.06	100
PF08_0081	380 - 388	LISRLTLKY	3.25	0.55	2.13	0.21	-0.07	0.59	100
PF08_0081	387 - 395	KYDPRISGW	1.42	-0.16	0.51	3.35	-0.93	0.36	100
PF08_0081	391 - 400	RISGWKGDNK	0.88	0	3.01	-1	-0.53	-0.44	100
PF08_0081	437 - 446	GSKNDFQQQY	2.61	-1.37	1.65	0.22	-0.35	-0.49	50
PF08_0081	467 - 475	LPPPPPNNL	-0.61	0.34	-0.97	1.36	3.03	-0.75	100
PF08_0081	483 - 491	TMANQNMNY	3.82	0.9	2.61	0.52	-0.09	-0.17	33
PF08_0081	483 - 492	TMANQNMNYK	1.91	1.73	3.29	-0.31	-0.67	-1.05	50
PF08_0081	488 - 496	NMNYKQNNF	1.53	0.55	0.35	2.57	0.88	1.1	100
PF08_0081	490 - 498	NYKQNNFPF	0.32	-0.56	-0.84	4	1.29	0.97	100
PF08_0081	516 - 524	SMTNIPMNV	1.75	2.54	1.49	1.3	0.65	-0.19	100
PF08_0081	520 - 528	IPMNVNPNI	-0.34	1.45	0.1	1.95	2.96	1.09	100
PF08_0081	542 - 550	NNNFRNNMY	2.47	-0.9	0.62	-0.27	-0.32	1.27	100
PF08_0081	548 - 556	NMYQQNIPL	0.84	2.47	0.83	0.95	1.63	0.39	100
PF08_0081	589 - 597	KNYDNYNMK	0.45	0.22	2.73	0.5	-0.39	-0.51	100
PF14_0301	1 - 9	MDFPKLLNK	0.54	-0.02	2.55	-0.09	-0.48	1.15	100
PF14_0301	3 - 12	FPKLLNKPSL	-0.63	0.62	-0.5	1.14	3.63	-1.05	100
PF14_0301	5 - 14	KLLNKPSLDL	-0.21	2.51	1.82	-0.33	1.26	1	100
PF14_0301	33 - 42	SKHPFLKSGF	0.27	-0.49	0.27	1.48	1.28	1.77	100
PF14_0301	35 - 44	HPFLKSGFTF	-0.18	0.18	0.42	2.09	2.33	1.72	100
PF14_0301	36 - 44	PFLKSGFTF	-0.38	-0.96	-0.55	3.68	0.2	0.8	100
PF14_0301	48 - 57	TYSIYTNFKN	0.13	-0.15	0.55	2.65	-0.04	-1.02	0
PF14_0301	68 - 76	FDNSGISLL	0.38	1.81	0.02	0.87	0.99	1.84	50
PF14_0301	87 - 96	NLNLCGKYTK	0.62	1.14	3.08	1.14	-0.28	0.04	100
PF14_0301	100 - 108	KEDDTFEVY	2.73	-0.45	0.87	-0.26	-1.26	1.48	100
PF14_0301	102 - 111	DDTFEVYSEY	1.69	-1.29	-0.13	-0.3	-0.4	1.77	100
PF14_0301	103 - 111	DTFEVYSEY	3.58	0.05	1.75	0.3	-1.41	-0.12	100
PF14_0301	136 - 145	SHPKYRNFKF	-0.18	-1.03	-0.05	2.56	1.15	0.83	0
PF14_0301	137 - 145	HPKYRNFKF	-0.12	-0.61	-0.09	2.05	2.95	0.11	0
PF14_0301	193 - 201	ALNLFFQNK	0.8	0.97	3.09	0.64	-0.51	0.46	100
PF14_0301	195 - 203	NLFFQNKSI	0.29	1.85	0.13	0.51	0.68	0.83	100
PF14_0301	251 - 259	SLTHKYNEF	0.8	0.8	0.78	2.07	0.98	0.22	100
PF14_0301	251 - 260	SLTHKYNEFV	0.93	2.21	1.23	0.48	1.55	0.29	100
PF14_0301	252 - 260	LTHKYNEFV	1.84	2.08	0.68	0.21	0	0.22	100
PF14_0593	57 - 65	NYNNDQYNI	-0.07	0.57	-1.15	3.17	-0.19	2.09	0
PF14_0593	131 - 139	KPNVNHTEL	0.21	0.4	0.48	1.31	2.86	1.32	100
PF14_0593	171 - 180	FLLNLLNEHV	1.12	3.07	1.05	0.4	1.11	-0.43	100
PF14_0593	248 - 257	NEEIIDLLNL	0.84	0.39	-1.63	0.05	0.63	3.09	100
PF14_0593	289 - 297	NSPNVNKRY	3.39	-1.16	0.42	0.03	-1.22	0.73	100
PF14_0593	307 - 315	LISTDIIFL	0.88	2.58	0.91	0.49	0.86	0.91	100
PF14_0593	309 - 318	STDIIFLTMK	2.94	0.82	3.32	-0.02	0.24	-0.3	100
PF14_0593	315 - 323	LTMKMINNK	1.62	0.77	3.25	1.03	-0.1	-0.39	100
PF14_0593	345 - 354	RSSGSTFSIK	1.09	-0.07	3.22	0.93	1.23	-0.33	100
PF14_0593	378 - 387	SIASKNLMWV	0.95	2.36	2	-0.39	2.07	-0.09	100
PF14_0593	407 - 415	LLNSDRRDL	0.41	1	0.21	0.45	2	0.29	100
PF14_0593	477 - 485	ILYKNIDCV	0.98	2.97	1.14	1.03	1.1	0.48	100
PF14_0593	490 - 498	MYHNKEFDF	0.3	-0.83	-0.19	3.43	0.41	0.29	100
PF14_0593	611 - 619	FTNVNQFFK	2.71	0.99	3.26	0.71	-0.56	0.37	100
PF14_0593	625 - 633	RAEISRNDL	0.91	-0.7	-0.94	0	2.27	-0.84	100
PF14_0593	626 - 634	AEISRNDLI	-0.94	0.8	-0.8	0.88	0.72	3.46	100
PF14_0593	645 - 653	MENEDVEFI	-0.31	1.11	-0.25	1.09	-0.06	3.92	100
PF14_0593	715 - 723	KLPPLLNEI	-0.2	2.58	0.47	2.44	0.9	-0.5	100
PF14_0593	737 - 746	IWYKYTESDF	-0.5	-0.85	0.54	3.7	1.02	0.68	100
PF14_0593	738 - 746	WYKYTESDF	-0.18	-1.18	-1.38	3.15	0.13	-1.09	100
PF14_0593	758 - 766	IENNLYERL	-0.47	0.53	-0.52	1.29	-0.17	3.05	100
PF14_0593	801 - 809	KMKSDQYPI	-0.51	2.61	1.14	2.29	1.71	0.7	100
PF14_0593	815 - 823	TTFFESVSY	3.52	0.34	2.44	-0.16	-0.31	1.23	50
PF14_0593	836 - 844	NSDKLDLIY	4.81	-1.16	0.48	-0.73	-1.57	0.53	100
PF14_0593	863 - 871	FLKKKNITL	0.15	2.62	0.9	1.04	1.89	0.88	100
PF14_0593	902 - 910	TEYFKNKNM	-0.75	-0.09	0.15	-0.26	0.68	2.95	100
PF14_0593	935 - 944	KEEKEINDEY	2.21	-1.48	-0.07	-0.97	-0.27	2.82	0
PF14_0593	966 - 974	HCRDKTSAL	0.58	0.52	0.06	0.29	2.74	0.07	100
PF14_0593	967 - 975	CRDKTSALY	3.58	-0.46	1	-0.3	-1.12	-0.4	100
PF14_0593	986 - 994	FLENFNFPL	1.82	3	0.56	1.3	1.42	0.37	100
PF14_0593	1045 - 1053	DENLKAIQI	-1.38	-0.71	-0.91	0.12	-0.5	3.15	100
PF14_0593	1091 - 1099	LSSNIENIY	3.76	-0.93	1.28	-0.29	-0.99	-0.47	100
PF14_0593	1138 - 1146	WLNNDIYNV	1.42	3.23	0.61	0.69	0.06	1.66	100
PF14_0593	1147 - 1155	YYPIIRKQF	-0.13	-0.99	-1.58	3.6	0.74	0.16	100
PF14_0593	1256 - 1264	RVAKNTKKL	0.57	1.12	1.55	1.52	2.45	0.6	100
PF14_0593	1292 - 1301	KPNFWRFQDY	0.73	-0.5	1.32	0.32	2.34	1.97	0
PFD0430C	29 - 37	RLNNRSIYK	0.8	1.27	4.24	0.1	0.49	0.03	0
PFD0430C	72 - 81	KISSFINQRK	0.68	0.59	3.66	-0.73	-1.22	-0.52	0
PFD0430C	231 - 240	RNIISKHTSV	-0.35	1.02	-0.17	-0.66	2.21	0.4	0
PFD0430C	237 - 245	HTSVFPGLY	4.47	-0.07	2.04	0.65	-0.62	0.82	50
PFD0430C	257 - 265	NPLGEADSL	-1	0.26	-2.1	0.43	2.39	1.1	100
PFD0430C	285 - 293	GIANDLSTL	0.87	2.22	0.56	0.43	1.5	0.9	0
PFD0430C	317 - 325	SISDYTKSL	1.21	2.52	0.8	0.73	1.81	1.67	0
PFD0430C	339 - 347	ASFSASTGY	2.92	-0.1	2.57	-0.1	-0.69	1.88	67
PFD0430C	357 - 365	RSKKTFLVK	1.14	-0.96	3.21	0.61	0.3	-1.2	0
PFD0430C	371 - 379	YTIGLPPYI	1.2	2.87	0.72	2.5	0.8	1.33	50
PFD0430C	440 - 448	YESQLGGKI	-0.08	0.55	-0.79	1.14	0.83	2.88	100
PFD0430C	493 - 501	SSANDEQSY	3.47	-0.78	1.45	0.01	-0.43	1.1	0
PFD0430C	521 - 530	EENLFEWSKT	-0.77	-0.88	-0.7	-0.36	-3.24	3.18	0
PFD0430C	523 - 531	NLFEWSKTV	1.31	3	0.5	0.88	0.74	1.42	100
PFD0430C	534 - 542	HPMPINIKL	0.01	1.29	0.38	1.33	3.26	0.99	100
PFD0430C	550 - 558	DSDDLKESY	3.91	-1.66	0.04	-1.31	-2.28	0.07	0
PFD0430C	570 - 579	GLSPHDTMQK	1.57	0.74	2.91	-0.19	-0.92	-0.15	100
PFD0430C	572 - 581	SPHDTMQKDD	-0.66	-1.85	-1	-1.64	2.07	-0.69	100
PFD0430C	645 - 654	TSKQGSSNKY	3.04	-1.18	1.55	-0.01	0.76	-0.61	0
PFD0430C	676 - 684	SESTSTYNT	-0.2	0.6	-0.14	0.07	-0.35	2.84	0
PFD0430C	683 - 691	NTVKCPNDY	2.97	-0.26	0.79	0.5	-0.32	0.12	100
PFE1025C	55 - 64	HYNTYKNRVF	-0.64	-1.46	-0.41	2.85	0.62	1.14	100
PFE1025C	116 - 124	NENNTTYQY	2.31	-0.27	0.62	0.61	-1.15	3.77	50
PFE1025C	143 - 152	YITNKNKVTI	0.71	1.94	0.53	1.3	1.32	-0.5	100
PFE1025C	144 - 153	ITNKNKVTIY	2.57	-0.57	2.48	-0.15	0.34	1.49	100
PFE1025C	151 - 160	TIYGKGGFQF	0.62	1.02	1.38	1.51	1.65	1.15	100
PFE1025C	152 - 160	IYGKGGFQF	0.47	-0.55	0.13	4.12	0.83	0.45	100
PFE1025C	153 - 162	YGKGGFQFVF	-0.06	-0.17	-0.83	2.64	0.78	-1.32	100
PFE1025C	219 - 227	KEKKDHIVI	-1.42	0.05	0.08	1	0.82	3.04	100
PFE1025C	281 - 289	LLFQKAANL	0.02	1.98	1.1	1.02	1.58	0.85	100
Z score indicates the potential of a 9-mer frame to bind to a given HLA allele; the strength of the score is indicated by the blue shading. For example:							Top 10%*	Top 5%	Top 1%
All scores in the Top 5% (Z-Score >= 1.64) are considered "Hits".
