# Supplementary material for: Identification, Selection and Immune Assessment of Liver Stage CD8 T Cell Epitopes From Plasmodium falciparum
Source: Front Immunol. 2021 May 7;12:684116. doi: 10.3389/fimmu.2021.684116 (PMC8138313; doi:10.3389/fimmu.2021.684116)
Supplement: Supplementary file 3 [file Table_3.xlsx]

## Sheet: Table S3
Table S3 Binding affinity of predicted Class I epitopes. NB indicates no binding, and nt indicates not tested. The relationship of the IC50 and relative affinity is provided below the table. The table is color coded with increasing affinity indicated by increasing intensity of blue highlight.
Protein	Peptide	Peptide	Binding Analysis (IC50)
	Address	Sequence	A*0101	A*0201	A*0301	A*2402	B*0702	B*4402
PF08_0081	5 - 13	LFGDENFSF	nt	nt	nt	5873	nt	nt
PF08_0081	53 - 61	VIHYGINPV	nt	1698	nt	nt	nt	nt
PF08_0081	55 - 63	HYGINPVQL	nt	nt	nt	6792	nt	nt
PF08_0081	59 - 67	NPVQLKSKF	nt	nt	nt	nt	59635	nt
PF08_0081	67 - 75	FPPNTFDAL	nt	nt	nt	nt	2724	nt
PF08_0081	70 - 78	NTFDALYYV	NB	8758	nt	nt	nt	nt
PF08_0081	90 - 99	FIDPQTEMFK	46556	nt	8096	nt	nt	nt
PF08_0081	95 - 104	TEMFKLRLNL	nt	nt	nt	58187	NB	54839
PF08_0081	101 - 109	RLNLFCFSF	nt	nt	nt	10961	nt	NB
PF08_0081	101 - 110	RLNLFCFSFL	nt	161240	6118	nt	nt	420825
PF08_0081	105 - 114	FCFSFLKSSK	nt	nt	9214	nt	nt	nt
PF08_0081	169 - 177	LPIEPKKLA	nt	nt	nt	nt	561212	nt
PF08_0081	215 - 224	EWLKTCKYYC	nt	nt	nt	578339	nt	nt
PF08_0081	218 - 226	KTCKYYCFK	nt	nt	116374	nt	nt	nt
PF08_0081	348 - 357	IPPQVFDYPI	nt	nt	nt	nt	244851	nt
PF08_0081	351 - 359	QVFDYPIEK	nt	nt	1575	nt	nt	nt
PF08_0081	355 - 363	YPIEKLGHV	nt	nt	nt	nt	256.6	nt
PF08_0081	370 - 379	KLYSINSKSI	nt	57730	nt	nt	224684	nt
PF08_0081	378 - 386	SILISRLTL	nt	nt	nt	nt	nt	NB
PF08_0081	379 - 387	ILISRLTLK	nt	nt	220.2	nt	nt	nt
PF08_0081	380 - 388	LISRLTLKY	11464	nt	nt	nt	nt	nt
PF08_0081	387 - 395	KYDPRISGW	nt	nt	nt	5010	nt	nt
PF08_0081	391 - 400	RISGWKGDNK	nt	nt	547.9	nt	nt	nt
PF08_0081	437 - 446	GSKNDFQQQY	NB	nt	nt	nt	nt	nt
PF08_0081	467 - 475	LPPPPPNNL	nt	nt	nt	nt	547.3	nt
PF08_0081	483 - 491	TMANQNMNY	2016	nt	942.5	nt	nt	nt
PF08_0081	483 - 492	TMANQNMNYK	nt	nt	208.9	nt	nt	nt
PF08_0081	488 - 496	NMNYKQNNF	nt	nt	nt	14718	nt	nt
PF08_0081	490 - 498	NYKQNNFPF	nt	nt	nt	9493	nt	nt
PF08_0081	516 - 524	SMTNIPMNV	nt	243.7	nt	nt	nt	nt
PF08_0081	520 - 528	IPMNVNPNI	nt	nt	nt	nt	1036	nt
PF08_0081	542 - 550	NNNFRNNMY	NB	nt	nt	nt	nt	nt
PF08_0081	548 - 556	NMYQQNIPL	nt	330856	nt	nt	nt	nt
PF08_0081	589 - 597	KNYDNYNMK	nt	nt	2508	nt	nt	nt
PF14_0301	1 - 9	MDFPKLLNK	nt	nt	2078	nt	nt	nt
PF14_0301	3 - 12	FPKLLNKPSL	nt	nt	nt	nt	73111	nt
PF14_0301	5 - 14	KLLNKPSLDL	nt	4255	2363	nt	nt	nt
PF14_0301	33 - 42	SKHPFLKSGF	nt	nt	nt	nt	nt	NB
PF14_0301	35 - 44	HPFLKSGFTF	nt	nt	nt	10519	226.4	NB
PF14_0301	36 - 44	PFLKSGFTF	nt	nt	nt	8316	nt	nt
PF14_0301	48 - 57	TYSIYTNFKN	nt	nt	nt	26566	nt	nt
PF14_0301	68 - 76	FDNSGISLL	nt	229209	nt	nt	nt	NB
PF14_0301	87 - 96	NLNLCGKYTK	nt	nt	NB	nt	nt	nt
PF14_0301	100 - 108	KEDDTFEVY	NB	nt	nt	nt	nt	nt
PF14_0301	102 - 111	DDTFEVYSEY	NB	nt	nt	nt	nt	NB
PF14_0301	103 - 111	DTFEVYSEY	NB	nt	NB	nt	nt	nt
PF14_0301	136 - 145	SHPKYRNFKF	nt	nt	nt	16624	nt	nt
PF14_0301	137 - 145	HPKYRNFKF	nt	nt	nt	nt	335.9	nt
PF14_0301	193 - 201	ALNLFFQNK	nt	nt	1138	nt	nt	nt
PF14_0301	195 - 203	NLFFQNKSI	nt	NB	nt	nt	nt	nt
PF14_0301	251 - 259	SLTHKYNEF	nt	nt	nt	12611	nt	nt
PF14_0301	251 - 260	SLTHKYNEFV	nt	181672	nt	nt	nt	nt
PF14_0301	252 - 260	LTHKYNEFV	173949	2414	nt	nt	nt	nt
PF14_0593	57 - 65	NYNNDQYNI	nt	nt	nt	6541	nt	nt
PF14_0593	131 - 139	KPNVNHTEL	nt	nt	nt	nt	766.3	nt
PF14_0593	171 - 180	FLLNLLNEHV	nt	1681	nt	nt	nt	nt
PF14_0593	248 - 257	NEEIIDLLNL	nt	nt	nt	nt	nt	433457
PF14_0593	289 - 297	NSPNVNKRY	NB	nt	nt	nt	nt	nt
PF14_0593	307 - 315	LISTDIIFL	nt	613.5	nt	nt	nt	nt
PF14_0593	309 - 318	STDIIFLTMK	NB	nt	8778	nt	nt	nt
PF14_0593	315 - 323	LTMKMINNK	nt	nt	471.5	nt	nt	nt
PF14_0593	345 - 354	RSSGSTFSIK	nt	nt	326.2	nt	nt	nt
PF14_0593	378 - 387	SIASKNLMWV	nt	283876	NB	nt	NB	nt
PF14_0593	407 - 415	LLNSDRRDL	nt	nt	nt	nt	200.1	nt
PF14_0593	477 - 485	ILYKNIDCV	nt	1397	nt	nt	nt	nt
PF14_0593	490 - 498	MYHNKEFDF	nt	nt	nt	4510	nt	nt
PF14_0593	611 - 619	FTNVNQFFK	NB	nt	920.7	nt	nt	nt
PF14_0593	625 - 633	RAEISRNDL	nt	nt	nt	nt	3083	nt
PF14_0593	626 - 634	AEISRNDLI	nt	nt	nt	nt	nt	4534
PF14_0593	645 - 653	MENEDVEFI	nt	nt	nt	nt	nt	36934
PF14_0593	715 - 723	KLPPLLNEI	nt	2663	nt	88.67	nt	nt
PF14_0593	737 - 746	IWYKYTESDF	nt	nt	nt	1118	nt	nt
PF14_0593	738 - 746	WYKYTESDF	nt	nt	nt	2507	nt	nt
PF14_0593	758 - 766	IENNLYERL	nt	nt	nt	nt	nt	60088
PF14_0593	801 - 809	KMKSDQYPI	nt	3067	nt	6904	nt	nt
PF14_0593	815 - 823	TTFFESVSY	337795	nt	657685	nt	nt	nt
PF14_0593	836 - 844	NSDKLDLIY	874.9	nt	nt	nt	nt	nt
PF14_0593	863 - 871	FLKKKNITL	nt	5345	nt	nt	25382	nt
PF14_0593	902 - 910	TEYFKNKNM	nt	nt	nt	nt	nt	31388
PF14_0593	935 - 944	KEEKEINDEY	nt	nt	nt	nt	nt	NB
PF14_0593	966 - 974	HCRDKTSAL	nt	nt	nt	nt	28650	nt
PF14_0593	967 - 975	CRDKTSALY	NB	nt	nt	nt	nt	nt
PF14_0593	986 - 994	FLENFNFPL	NB	3684	nt	nt	nt	nt
PF14_0593	1045 - 1053	DENLKAIQI	nt	nt	nt	nt	nt	91307
PF14_0593	1091 - 1099	LSSNIENIY	29566	nt	nt	nt	nt	nt
PF14_0593	1138 - 1146	WLNNDIYNV	nt	159.8	nt	nt	nt	nt
PF14_0593	1147 - 1155	YYPIIRKQF	nt	nt	nt	101.1	nt	nt
PF14_0593	1256 - 1264	RVAKNTKKL	nt	nt	nt	nt	2831	nt
PF14_0593	1292 - 1301	KPNFWRFQDY	nt	nt	nt	nt	NB	nt
PFD0430C	29 - 37	RLNNRSIYK	nt	nt	223.9	nt	nt	nt
PFD0430C	72 - 81	KISSFINQRK	nt	nt	316.1	nt	nt	nt
PFD0430C	231 - 240	RNIISKHTSV	nt	nt	nt	nt	505422	nt
PFD0430C	237 - 245	HTSVFPGLY	5650	nt	nt	nt	nt	nt
PFD0430C	257 - 265	NPLGEADSL	nt	nt	nt	nt	968.3	nt
PFD0430C	285 - 293	GIANDLSTL	nt	5730	nt	nt	nt	nt
PFD0430C	317 - 325	SISDYTKSL	nt	352396	nt	nt	nt	nt
PFD0430C	339 - 347	ASFSASTGY	NB	nt	2370	nt	nt	31730
PFD0430C	357 - 365	RSKKTFLVK	nt	nt	409.3	nt	nt	nt
PFD0430C	371 - 379	YTIGLPPYI	nt	2458	nt	6568	nt	nt
PFD0430C	440 - 448	YESQLGGKI	nt	nt	nt	nt	nt	66320
PFD0430C	493 - 501	SSANDEQSY	65048	nt	nt	nt	nt	nt
PFD0430C	521 - 530	EENLFEWSKT	nt	nt	nt	nt	nt	NB
PFD0430C	523 - 531	NLFEWSKTV	nt	1616	nt	nt	nt	nt
PFD0430C	534 - 542	HPMPINIKL	nt	nt	nt	nt	168.2	nt
PFD0430C	550 - 558	DSDDLKESY	2602	nt	nt	nt	nt	nt
PFD0430C	570 - 579	GLSPHDTMQK	nt	nt	1100	nt	nt	nt
PFD0430C	572 - 581	SPHDTMQKDD	nt	nt	nt	nt	NB	nt
PFD0430C	645 - 654	TSKQGSSNKY	NB	nt	nt	nt	nt	nt
PFD0430C	676 - 684	SESTSTYNT	nt	nt	nt	nt	nt	102563
PFD0430C	683 - 691	NTVKCPNDY	281756	nt	nt	nt	nt	nt
PFE1025C	55 - 64	HYNTYKNRVF	nt	nt	nt	2998	nt	nt
PFE1025C	116 - 124	NENNTTYQY	nt	nt	nt	nt	nt	18406
PFE1025C	143 - 152	YITNKNKVTI	nt	NB	nt	nt	nt	nt
PFE1025C	144 - 153	ITNKNKVTIY	NB	nt	8718	nt	nt	nt
PFE1025C	151 - 160	TIYGKGGFQF	nt	nt	nt	nt	108946	nt
PFE1025C	152 - 160	IYGKGGFQF	nt	nt	nt	162.7	nt	nt
PFE1025C	153 - 162	YGKGGFQFVF	nt	nt	nt	231.2	nt	nt
PFE1025C	219 - 227	KEKKDHIVI	nt	nt	nt	nt	nt	64578
PFE1025C	281 - 289	LLFQKAANL	nt	1881	nt	nt	nt	nt
